# Supplementary material for: miR-383 regulates sheep granular cell proliferation and apoptosis by targeting Bcl-2
Source: Arch Anim Breed. 2025 May 15;68(2):287–97. doi: 10.5194/aab-68-287-2025 (PMC13282089; doi:10.5194/aab-68-287-2025)
Supplement: The supplement related to this article is available online at https://doi.org/10.5194/aab-68-287-2025-supplement. [file aab-68-287-2025-supplement.zip]

Archive with 4 entries (3 files):
- Supplemental/
- Supplemental/Table S2 The procedures of RT-qPCR.xlsx
- Supplemental/Table S1 The cDNA synthesis system.xlsx
- aab-68-287-2025-supplement-title-page.pdf
