# Supplementary material for: miR-383 regulates sheep granular cell proliferation and apoptosis by targeting Bcl-2
Source: Arch Anim Breed. 2025 May 15;68(2):287–97. doi: 10.5194/aab-68-287-2025 (PMC13282089; doi:10.5194/aab-68-287-2025)
Supplement: The supplement related to this article is available online at https://doi.org/10.5194/aab-68-287-2025-supplement. [file aab-68-287-2025-supplement.zip › Supplemental/Table S2 The procedures of RT-qPCR.xlsx]

## Sheet: Sheet1
The procedures of RT-qPCR
1.The following mixture is prepared in the qPCR tube
	2 × ChamQ Blue Universal SYBR qPCR Master Mix			10.0 μl
	Forward Primer 1 (10 μM)			0.4 μl
	Reserve Primer 2 (10μM)			0.4 μl
	cDNA			1 μl
	ddH2O			8.2μl
2.The qPCR reaction was performed according to the following conditions
Stage1	Predegeneration	Rep：1	95℃	30sec
Stage2	Cyclic reaction	Rep：40	95℃	10sec
			60℃	30sec
Stage3	Melting curve
