# Supplementary material for: miR-383 regulates sheep granular cell proliferation and apoptosis by targeting Bcl-2
Source: Arch Anim Breed. 2025 May 15;68(2):287–97. doi: 10.5194/aab-68-287-2025 (PMC13282089; doi:10.5194/aab-68-287-2025)
Supplement: The supplement related to this article is available online at https://doi.org/10.5194/aab-68-287-2025-supplement. [file aab-68-287-2025-supplement.zip › Supplemental/Table S1 The cDNA synthesis system.xlsx]

## Sheet: Sheet1
The cDNA synthesis system
1.Removal of genomic DNA
		RNase-free ddH2O			To 10μl
		5 × gDNA wiper Mix			2μl
		Total RNA			100ng
2. Preparation of reaction solution for 1st strand cDNA synthesis
		Mixture of Step 1			10μL
		10 × RT Mix			2μL
		HiScript III Enzyme Mix			2μl
		Oligo (dT)20VN			1μl
		Random hexamers			1μl
		RNase-free ddH2O			4μl
	3.Reaction Program
		37℃			15min
		85℃			5sec
